# Supplementary material for: Effects of ZnFe2O4 Nanoparticles on Development and Rhythmic Behavior of Drosophila melanogaster
Source: Toxics. 2025 Sep 14;13(9):779. doi: 10.3390/toxics13090779 (PMC12474399; doi:10.3390/toxics13090779)
Supplement: Supplementary file 1 [file toxics-13-00779-s001.zip]

Archive with 1 entries (1 files):
- toxics-3851688-supplementary.pdf
